# Supplementary material for: Inattentive and hyperactive traits differentially associate with interindividual functional synchrony during video viewing in young children without ADHD
Source: Cereb Cortex Commun. 2022 Feb 28;3(1):tgac011. doi: 10.1093/texcom/tgac011 (PMC8919299; doi:10.1093/texcom/tgac011)
Supplement: TanseySupplement_FinalProof_Feb24-2022_tgac011 [file tanseysupplement_finalproof_feb24-2022_tgac011.zip]

Archive with 1 entries (1 files):
- TanseySupplement_FinalProof_Feb24-2022_tgac011.docx
